# Supplementary material for: Investigation of Microstructure and Wear Properties of Precipitates-Strengthened Cu-Ni-Si-Fe Alloy
Source: Materials (Basel). 2023 Jan 30;16(3):1193. doi: 10.3390/ma16031193 (PMC9921433; doi:10.3390/ma16031193)
Supplement: Supplementary file 1 [file materials-16-01193-s001.zip]

Archive with 1 entries (1 files):
- materials-2152579-supplementary.pdf
